# Supplementary material for: COVID-19 Vaccine Acceptance, Attitude and Perception among Slum and Underserved Communities: A Systematic Review and Meta-Analysis
Source: Vaccines (Basel). 2023 Apr 23;11(5):886. doi: 10.3390/vaccines11050886 (PMC10222524; doi:10.3390/vaccines11050886)
Supplement: Supplementary file 1 [file vaccines-11-00886-s001.zip]

Archive with 1 entries (1 files):
- vaccines-2290623-supplementary.pdf
